# Supplementary material for: New pecJ-n (n = 1, 2) Basis Sets for Selenium Atom Purposed for the Calculations of NMR Spin–Spin Coupling Constants Involving Selenium
Source: Int J Mol Sci. 2023 Apr 25;24(9):7841. doi: 10.3390/ijms24097841 (PMC10178039; doi:10.3390/ijms24097841)
Supplement: Supplementary file 1 [file ijms-24-07841-s001.zip]

Archive with 1 entries (1 files):
- ijms-2345119-supplementary.pdf
